# Supplementary material for: Structural Study of Nano-Sized Gahnite (ZnAl2O4): From the Average to the Local Scale
Source: Nanomaterials (Basel). 2020 Apr 26;10(5):824. doi: 10.3390/nano10050824 (PMC7712502; doi:10.3390/nano10050824)
Supplement: Supplementary file 1 [file nanomaterials-10-00824-s001.zip]

Archive with 3 entries (2 files):
- SupportingINFO_gahnite_DEF_GC.docx
- __MACOSX/
- __MACOSX/._SupportingINFO_gahnite_DEF_GC.docx
